# Supplementary material for: Mitochondrial respiratory function is preserved under cysteine starvation via glutathione catabolism in NSCLC
Source: Nat Commun. 2024 May 18;15:4244. doi: 10.1038/s41467-024-48695-2 (PMC11102494; doi:10.1038/s41467-024-48695-2)
Supplement: Supplementary file 4 — Source Data [file 41467_2024_48695_MOESM4_ESM.xlsx]

## Sheet: Figure #1
Panel a
	Cell Line	200uM Cys2				0uM Cys2
	A549	446.35	408.58	370.16	390.63	364.07	335.58	280.17	267.69
	H322	300	326.32	400	415.79	452.34	433.64	370.09	403.74
	H1299	271.43	301.59	292.06	319.05	296.59	351.22	337.56	331.71
	H1792	312.64	312.64	365.52	377.01	412.4	387.6	251.16	260.47
	H1975	186.83	184.43	160.48	172.46	261.22	258.5	168.71	187.76
	H2009	175.5	349.53	171.6	176.92	364.46	346.57	367.82	286.69
	PC9	169.7	186.67	193.94	186.67	302.96	257.99	243.79	198.82
Panel b
	Cell Line	200uM Cys2				0uM Cys2
	A549	80.9	82.18	84.04	80.8	75.29	77.5	75.76	78.47
	H322	84.21	87.1	88.16	84.81	82.64	83.62	82.83	82.41
	H1299	79.53	80.53	73.91	74.13	74.34	75.56	75.14	77.06
	H1792	75.74	77.94	74.21	78.05	72.93	72.8	70.37	71.43
	H1975	76.92	74.03	67.16	68.06	69.79	69.47	69.35	69.57
	H2009	100	87.49	103.21	103.21	80.28	81.54	82.9	75.86
	PC9	62.86	66.23	62.5	57.14	77.34	65.14	78.64	73.81
Panel c
	Cell Line	200μM Cys2			0μM Cys2			1μM FCCP
	A549	1.016	1.013	0.971	1.063	1.029	0.944	0.112	0.105	0.098
	H322	1.039	0.993	0.968	1.107	1.153	0.95	0.107	0.105	0.098
	H1299	1.045	1.015	0.94	1.225	1.288	1.157	0.078	0.077	0.079
	H1792	1.037	1.008	0.955	1.348	1.307	1.241	0.079	0.079	0.078
	H1975	1.221	0.865	0.914	0.9	0.806	0.693	0.145	0.147	0.164
	H2009	1	1.048	0.951	1.236	1.129	0.954	0.136	0.127	0.131
	PC9	0.99	1.058	0.951	1.002	1.041	0.867	0.285	0.289	0.274
Panel d
	Cell Line	200uM Cys2				0uM Cys2
	A549	361.11	335.78	311.09	315.64	274.12	260.07	212.24	210.05
	H322	252.63	284.21	352.63	352.63	373.83	362.62	306.54	332.71
	H1299	215.87	242.86	215.87	236.51	220.49	265.37	253.66	255.61
	H1792	236.78	243.68	271.26	294.25	300.78	282.17	176.74	186.05
	H1975	143.71	136.53	107.78	117.37	182.31	185.03	117.01	130.61
	H2009	175.5	305.8	177.1	182.6	292.57	282.58	304.9	217.47
	PC9	106.67	123.64	121.21	106.67	234.32	168.05	191.72	146.75
Panel e
	Cell Line	200uM Cys2				0uM Cys2
	A549	608.7	566.37	594.62	607.62	295.53	297.84	267.46	271.81
	H322	336.84	389.47	363.16	415.79	370.09	530.84	291.59	373.83
	H1299	853.97	882.54	815.87	811.11	950.24	1010.73	1020.49	1061.46
	H1792	604.6	685.06	441.38	701.15	313.18	291.47	213.95	167.44
	H1975	584.43	574.85	359.28	411.98	925.17	805.44	644.9	644.9
	H2009	376.09	324.62	442.84	456.51	698.09	671.84	687.3	691.97
	PC9	492.12	528.48	518.79	494.55	885.21	818.93	859.17	743.2
Panel f
	Cell Line	200μM Cys2			0μM Cys2
	A549	1.061	0.872	1.067	1.251	1.209	1.216
	H322	0.928	0.966	1.106	1.008	1.181	1.129
	H1299	1.014	0.93	1.057	1.075	1.133	1.009
	H1792	1.01	1.005	0.984	1.079	1.118	1.107
	H1975	0.996	1.093	0.913	1.206	1.206	1.219
	H2009	1.089	0.92	0.991	0.98	1.157	1.098
	PC9	1.168	0.937	0.895	0.998	1.131	1.14

## Sheet: Figure #2
Panel a
	Cell Line	200uM Cys2			0uM Cys2
	A549	0.883	0.85	1.262	2.927	2.728	3.374
	H322	1.05	0.943	1.006	1.353	1.128	1.548
	H1299	1.15	0.865	0.977	2.293	1.659	1.821
	H1792	0.935	0.96	1.106	1.201	0.844	2.191
	H1975	0.911	1.055	1.039	1.47	1.677	1.641
	H2009	0.928	0.991	1.09	1.686	1.703	1.808
	PC9	1.28	0.743	0.97	2.14	1.824	2.521
Panel b
	Cell Line	200μM Cys2			0μM Cys2
	A549	0.985	1.031	0.984	1.142	1.114	1.095
	H322	0.908	1.053	1.039	1.157	1.152	1.156
	H1299	0.986	1.015	0.999	1.206	1.167	1.184
	H1792	1.001	0.987	1.011	1.136	1.105	1.185
	H1975	0.755	1.196	1.049	0.832	1.267	0.888
	H2009	0.962	1.009	1.029	1.201	1.281	1.549
	PC9	1.047	1.114	0.84	1.214	1.258	1.21
Panel c
	Cell Line	200μM Cys2			0μM Cys2
	A549	0.98	0.995	1.025	1.042	0.991	1.074
	H322	0.905	0.998	1.097	1.317	1.092	1.084
	H1299	0.947	1.028	1.025	0.954	1.077	0.891
	H1792	0.897	1.046	1.057	0.865	0.643	0.835
	H1975	0.985	1.093	0.921	0.626	0.921	0.814
	H2009	0.984	0.963	1.053	1.103	1.121	1.114
	PC9	0.956	1.418	0.626	1.416	1.184	1.013
Panel d
	Cell Line	200μM Cys2			0μM Cys2
	A549	0.909	1.093	0.998	1.465	1.789	1.531
	H322	0.968	0.982	1.05	1.044	1.056	0.628
	H1299	0.849	1.045	1.106	0.898	0.879	0.643
	H1792	0.816	1.208	0.976	0.684	0.625	0.85
	H1975	0.816	1.214	0.97	1.075	0.87	0.686
	H2009	1.1	0.979	0.922	0.809	0.678	0.706
	PC9	0.791	0.982	1.227	1.226	0.93	1.005
Panel e
	Cell Line	200μM Cys2			0μM Cys2
	H1299	0.796	0.701	0.701	1.017	1.032	1.079
	H2009	0.511	0.523	0.49	0.63	0.655	0.628
	PC9	0.422	0.425	0.462	0.514	0.514	0.522
Panel f
Panel g
	Cell Line	200uM Cys2			0uM Cys2
	A549	0.767	1.114	1.121	1.608	1.623	1.592
	H322	0.998	0.976	1.032	0.909	0.786	0.708
	H1299	0.935	0.98	1.087	1.184	1.193	1.155
	H1792	1.039	0.971	0.99	0.781	0.753	0.614
	H1975	1.007	0.972	1.018	0.884	0.818	0.714
	H2009	0.981	0.932	1.081	0.988	1.001	1.021
	PC9	0.946	1.023	1.03	0.889	0.782	0.603

## Sheet: Figure #3
Panel b
	Cell Line	200uM Cys2			0uM Cys2
	A549	0.717	0.731	0.984	1.237	1.357	1.384
	H322	1.2	1.62	0.93	1.31	1.24	1.5
	H1299	1.102	1.384	0.886	1.07	1.098	1.13
	H1792	0.86	1.47	1.64	1.68	1.02	1.24
	H1975	0.517	0.891	0.597	0.611	0.517	1.037
	H2009	0.896	0.896	0.952	0.849	0.815	0.933
	PC9	0.411	0.624	0.784	0.984	0.877	0.797
Panel c
	Cell Line	200uM Cys2				0uM Cys2
	A549	114.47	98.61	101.65	102.45	77.05	69.34	78.6	79.89
	H322	27.82	46.45			58.76	63.29	47.56	48.25
	H1299	92.51	102.25	87.8		134.05	152.28	126.15	132.76
	H1792	68.2	69.98	113.21		95.19	107.52	80.91	69.62
	H1975	109.77	107.04	129.31	124.1	134.69	133.9	68.3	101.04
	H2009	49	51.67	53.67	57.33	80.67	79	90.67	83
	PC9	105.02	82.05	103.92	97.32	92.37	85.14	88.48	101.73
Panel d
	Cell Line	200uM Cys2				0uM Cys2
	A549	253.4	218.75	225.89	220.18	223.38	194.42	184.72	202.49
	H322	70.3	88.56			95.22	96.17	76.58	70.66
	H1299	176.53	169.64	208.93		242.2	264.89	209.11	220.36
	H1792	106.49	131.69	196.44		165.08	181.72	150.58	118.26
	H1975	124.55	124.93	153.96	147.48	197.27	214.7	179.71	166.83
	H2009	65.67	74.67	73.67	90.33	113	114.67	128.33	118.33
	PC9	140.41	116.05	147.46	132.93	129.8	138.89	131.1	160.38
Panel e
Panel g
	Time (Hours)	0μM Cys2			100μM DFO			shNFS1			shISCU
	0	103.6	96.2	100.1	102.6	100.9	95.7	98.5	100.8	100.7	93.9	100.2	105.8
	8	139.9	139.7	137.3	53.9	53.4	51.8	79.7	90.6	98.5	72.3	78.2	81.4
	16	142.9	141.7	142.3	23.2	23.4	24.4	64.5	67.7	78	70.8	78.2	80.3
	24	138.7	131.6	136.4	25.9	28.8	28.6	45.6	47.5	51	43.6	48.8	50.9
Panel h
	Time (Hours)	0μM Cys2			100μM DFO			shNFS1			shISCU
	0	103.2	94.8	102.1	104.7	100.1	95.2	96.2	99.4	104.4	96.5	95.1	108.4
	8	107.8	97.5	92	96.9	102.4	120.8	66.2	66.1	73.5	69.9	62.5	66.9
	16	106.9	126.5	116.9	51.2	52.9	48.5	68.6	70.4	73	80.3	87.2	85.1
	24	117	130.2	113	33.5	57.2	39.3	70.9	76.6	75.6	65.9	63.5	57.8
Panel i
	Time (Hours)	0μM Cys2			100μM DFO			shNFS1			shISCU
	0	99.2	99.1	101.7	112.5	108.2	79.3	85.4	91.4	123.2	90.3	91.2	118.5
	8	98.3	91.6	78.4	112.5	121.3	129.3	55.4	67.8	78.5	60.1	58.6	61.1
	16	108.6	108.3	115.4	74.6	75.4	75.1	64.2	70.3	76.1	80.7	91	92.7
	24	133.3	131.5	124.1	60.4	58.6	71.6	68.7	76.4	75.1	73.2	69.7	53.4
Panels j, k

## Sheet: Figure #4
Panel b
Panel c
Panel d
Panel e
	Time (Hours)	sgControl			sgCHAC1 #1			sgCHAC1 #2
	0	101.2	99.5	98.1	100	98	102.4	96.6	99.8	102.6
	24	102.6	99.2	99.9	82.8	83.5	80.5	86.6	87.8	85.5
	48	94.7	88.6	92.6	49.8	46.2	49.6	68.9	71	71.4
	72	89.5	83.2	82	49.5	46.5	50.3	65	65.2	62.9
	96	84.2	85.8		65	63.5	63.4	67.2	70.6	71.4
Panel f
	Time (Hours)	sgControl			sgCHAC1 #1			sgCHAC1 #2
	0	112.1	109	78.9	85.3	95.5	119.2	97.3	103.4	99.2
	24	111	114.7	105.6	79.1	78.4	43.1	60.6	48.3	56.1
	48	67.7	71.8	63.9	55.6	65.4	51.5	40.1	45.4	44
	72	84.9	72.8	65.9	56.4	58.6	60.5	31.9	31.2	34.2
	96	59.9	55.7	53.6	50.1	56.1	58.9	47.8	54.2	49.3
Panel g
Panel h
Panel i
Panel j
		sgControl			sgCHAC1			sgCHAC1 + CHAC1			sgCHAC1 + MitoCHAC1
	200μM Cys2	1.034	0.934	0.884	1.03	0.951	1.023	0.863	0.898	0.869	0.884	0.721	0.902
	0μM Cys2	1.189	1.128	1.189	0.712	0.795	0.778	0.969	1.09	1.078	1.23	1.163	1.248
Panel k
		sgControl						sgCHAC1						sgCHAC1 + CHAC1						sgCHAC1 + MitoCHAC1
	200μM Cys2	199.05	183.85	205.86	231.48	239.12	232.74	180.5	156.43	207.33	184.99	183.99	174.72	138.1	150.8	184.24	177.11	144.44	154.51	143.67	115.38	159.71	146.79	159.82	143.82
	0μM Cys2	248.5	279.32	254.9	278.51	250.86	240.04	156.85	152.48	144.78	154.05	154.4	146.5	183.35	187.56	194.29	201.43	192.49	208.9	165.39	151.6	209.2	179.73	208.73	175.1
Panel l
		sgControl						sgCHAC1						sgCHAC1 + CHAC1						sgCHAC1 + MitoCHAC1
	200μM Cys2	157.15	154.3	168.07	184.13	197.2	210.06	190.29	172.23	224.99	215.03	206.22	193.57	162.25	173.88	207.64	201.69	167.7	181.95	161.05	134.87	181.8	159.95	178.8	136.76
	0μM Cys2	203.36	235.78	186.93	226.61	199.9	187.01	149.74	150.23	145.62	151.96	150.75	139	202.76	205.84	208.07	214.21	205.52	226.05	187.66	150.9	222.64	193.23	229.77	183.81

## Sheet: Figure #5
Panel b
	H1299
	Time (Hours)	Cytosol			Matrix
	0	103.2	97	99.8	89.9	113.5	96.6
	1	14.9	18.8	15.8	15.6	32.9	11
	4	9.2	11.7	8.4	5.5	21.5	12.4
	8	9.1	7.3	6.8	10	7.3	8
	12	4.7	4.2	4.6	1.3	2	0
	20	3.7	4	3.7	2.5	2.8	0
	H2009
	Time (Hours)	Cytosol			Matrix
	0	69	106.7	124.4	60.6	116.8	122.6
	1	12.1	11.3	15.5	16.6	9.9	18.5
	4	7.3	4.9	7.1	3.4	6.3	5.3
	8	9.2	7.4	6.9	8.8	1.2	5.8
	12	1.2	5.2	3.2	2.5	4.5	3.3
	20	2.5	1.1	2.8	2.1	0	3.3
Panel c
	H1299
	Time (Hours)	Cytosol			Matrix
	0	95.2	88.2	116.6	88.9	89.4	122.1
	1	92	84.4	90.5	29.6	111.1	45.6
	4	60.3	53.9	62.4	42.4	78.6	64.1
	8	32.8	36	26.5	67.5	47.4	36.7
	12	10.7	11.2	6.8	8.5	15.5	3.4
	20	1.5	1.9	1.6	1	5	2.4
	H2009
	Time (Hours)	Cytosol			Matrix
	0	75.3	108.3	116.4	58.9	122.3	119
	1	77.3	70.6	95.9	75	30.8	85.9
	4	68	66	73.1	32.4	66.4	65.8
	8	67.2	58	64.4	90.4	24.8	64.1
	12	4.2	24.4	20.4	9.4	25.3	31.5
	20	2.8	0.9	3.2	5.9	0.4	8.9
Panel d
Panel e
		shREN				shCHAC1 #2				shCHAC1 #3
	Scramble	0.296	0.246	0.424		0.124	0.073	0.011	0.107	0.155	0.153	0.134	0.202
	shNFS1	0.48	0.572	0.549	0.543	0.064	0.054	0.094	0.074	0.162	0.285	0.301
Panel f
		shREN				shCHAC1 #2				shCHAC1 #3
	Scramble	0.122	0.065	0.106	0.113	0.217	0.246	0.283	0.214	0.171	0.231	0.398	0.309
	shNFS1	0.154	0.216	0.222	0.265	0.226	0.211	0.188	0.247	0.274	0.21	0.151	0.234

## Sheet: Figure #6
Panel b
	H1299 - Dead Cells/mm2/% Conluence
		Time (h)	Scramble - 200μM			Scramble - 0μM			shNFS1 - 200μM			shNFS1 - 0μM			shISCU - 200μM			shISCU - 0μM
		0	46.16	56.04	35.05	50.85	30.96	76.19	26.88	29.7	24.35	11.17	13.09	28.86	31.65	27.86	32.43	18.9	23.69	29.02
		12	21.35	86.4	32.04	63.25	49.8	39.35	24.11	30.65	34.41	36.39	25.56	26.86	43.26	49.34	32.73	47.14	60.68	28.55
		24	25.6	59.34	51.43	1156.19	1750.09	1927.87	31.54	49.24	33.32	460.37	619.46	737.26	48.1	54.46	45.41	723.12	1040.5	854.01
		36	21.35	52.98	50.66	2224.48	3041.06	2966.77	27.65	47.87	49.71	1391.26	1687.2	1834.91	62.82	44	61.26	1669.21	2222.56	1781.03
		48	27.91	41.34	53.62	2338.11	2829.5	3108.31	58.42	54.79	56.76	2142.38	2116.1	2189.27	87.17	101.69	111.15	1969.01	2503.94	2285.03
	H1299 - AUC
			Scramble	shNFS1	shISCU
			55661	35578	41201
			75254	40762	55051
			78315	44497	45847
	PC9 - Dead Cells/mm2/% Conluence
		Time (h)	Scramble - 200μM			Scramble - 0μM			shNFS1 - 200μM			shNFS1 - 0μM			shISCU - 200μM			shISCU - 0μM
		0	26.23	20.62	18.76	21.95	18.03	13.62	23.97	24.67	11.91	10.23	16.56	40.71	47.45	41.84	23.82	23.3	30.13	41.98
		12	21	15.5	19.78	27.63	17.88	25.21	29.6	20.01	13.06	16.9	18.23	33.86	63.4	35.66	33.36	19.34	31.34	35.56
		24	33.52	29.2	35.71	435.81	384.69	375.78	40.91	42.88	20.82	73.25	121.79	181.94	86.91	52.93	47.48	102.17	207.49	203.88
		36	71.23	69.94	73.98	901.36	892.4	828.27	54.38	54.13	39.77	135.04	236.96	331.61	95.91	61.63	71.28	197.38	321.16	327.79
		48	189.74	185.49	185.68	1057.56	1007.36	986.04	102.43	111.81	91.38	205.41	282.55	368.82	147.58	141.32	143.94	350.06	455.96	420.93
	PC9 - AUC
			Scramble	shNFS1	shISCU
			22825	3996	6067
			21692	6318	9636
			20749	9026	9584
Panel c
	H1299 - Dead Cells/mm2/% Conluence
		Time (h)	Scramble - 200μM			Scramble - 0μM			shNNT - 200μM			shNNT - 0μM
		0	46.16	56.04	35.05	50.85	30.96	76.19	75.83	84.45	86.08	49.99	72.4	92.19
		12	21.35	86.4	32.04	63.25	49.8	39.35	70.21	100.65	92.91	51.13	61.27	111.43
		24	25.6	59.34	51.43	1156.19	1750.09	1927.87	56.94	80.34	95.85	356.72	516.85	529.46
		36	21.35	52.98	50.66	2224.48	3041.06	2966.77	66.61	83.56	93.57	1909.9	1935.89	1984.02
		48	27.91	41.34	53.62	2338.11	2829.5	3108.31	111.21	144.83	124.63	2424.34	2388.48	2449.93
	H1299 - AUC
			Scramble	shNNT
			55661	42659
			75254	44933
			78315	46752
	PC9 - Dead Cells/mm2/% Conluence
		Time (h)	Scramble - 200μM				Scramble - 0μM				shNNT - 200μM				shNNT - 0μM
		0	16.79	71.58	35.05	30.65	62.35	57.43	42.18	27.32	19.2	46.12	30.92	35.28	65.89	19.49	30.53	23.79
		6	25.28	57.69	31.57	36.73	50.6	51.07	37.12	20.4	23.61	36.69	35.74	44.88	71.97	18.86	19.69	19.83
		12	27.41	54.51	41.12	34.7	69.01	65.1	53.82	45.69	16.5	31.98	32.76	31.71	56.39	21.02	14.54	22.31
		18	27.05	62.21	43.27	45.08	80.45	63.71	51.6	54.53	20.79	25.94	23.05	31.73	57.75	18.79	28.48	29.51
		24	34.14	65.56	49.95	46.04	166.68	135.34	99.88	133.66	22.75	24.48	25.79	27.69	147.69	125.88	169.38	128.81
		30	38.13	64.33	51.88	37.57	493.58	466.41	385.27	523.37	19.25	25.6	20.75	26.02	515.18	394.05	501.05	410.18
		36	42.72	56.03	41.33	42.47	846.99	900.51	826.34	970.35	18.02	19.33	20.12	27.82	773.25	652.6	785.66	684.27
		42	38.34	56.13	43.88	44.03	974.72	1065.38	994.83	1069.96	18.25	17.72	21.94	27.49	929.28	614.83	876.92	795.97
		48	39.86	56.22	35.96	32.37	968.55	1032.44	1022.36	1055.06	19.71	20.2	21.52	32.6	972.03	602.02	935.1	778.73
	PC9 - AUC
			Scramble	shNNT
			19185	18423
			19755	12941
			17887	17271
			20155	14953
Panel d
	H1299 - Dead Cells/mm2/% Conluence
	Time (h)	sgControl - 200μM			sgControl - 0μM			sgCHAC1 #1 - 200μM			sgCHAC1 #1 - 0μM			sgCHAC1 #2 - 200μM			sgCHAC1 #2 - 0μM
	0	86.41	94.34	22.4	20.09	9.74	263.84	77.78	18.36	38.63	285.24	339.64	26.99	44.62	26.42	19.28	9.27	13.6	7.95
	4	110.61	125.73	29.97	23.88	8.79	443.54	108.36	32.85	49.1	531.8	559.27	25.21	54.59	37.36	38.62	13.1	12.3	8.81
	8	145.2	123.04	24.53	23.72	12.77	447.75	100.36	34.11	42.42	558.32	567.4	30.27	51.97	37.16	32.88	14.03	14.15	9.75
	12	95.64	118.42	26.49	118.35	198.71	785.19	143.39	43.74	41.18	605.64	619.44	89.55	47.39	30.68	29.85	20.86	19.35	14.25
	16	74.82	90.89	24.63	1394.99	1505.69	1474.63	120.42	52.67	32.54	713.51	713.48	216.53	48.68	29.48	33.37	49.88	40.64	45.52
	20	64.47	77.92	23.14	2031.27	2152.81	1718.32	138.67	50.13	33.63	904.42	834.02	718.98	47.96	27.33	30.16	159.01	115.03	138.02
	24	101.5	74.17	24.38	2283.61	2420.07	1875.58	155.4	58.83	33.36	1071.05	1000.1	1288.15	52.88	29.06	28	353.28	315.97	393.69
	28	115.96	71.62	25.78	2540.11	2532.58	2015.91	271.64	82.73	47.17	1267	1155.31	1702.97	68.82	23.14	26.68	636.38	615.18	728.19
	32	120.03	79.32	23.73	2647.61	2782.06	2097.9	215.86	147.63	68.11	1385.09	1334.33	2167.6	74.77	23.21	19.93	928.09	955.14	1141.51
	36	166.3	71.36	20.73	2720.65	2900.03	2166.81	374.53	198.43	67.66	1515.31	1459.11	2447.92	86.24	20.52	16.11	1301.33	1301.28	1581.7
	40	197.48	62.66	23.43	2780.21	2923.52	2282.49	393.59	207.17	65.59	1592.86	1549.78	2663.7	81.98	16.46	17.81	1697.55	1668.45	1960.27
	44	199.98	62.55	22.59	2762.4	2942.16	2144.63	437.01	210.33	77.48	1596.86	1587.58	2705.72	76.15	16.94	16.86	1929.09	2002.16	2336.5
	48	206.95	59.75	19.5	2750.55	3053.28	2276.41	395.44	196.21	79.5	1567.31	1599.44	2716.95	59.97	15.53	16.85	2136.42	2212.78	2556.96
	H1299 - AUC
		sgControl	sgCHAC1 #1	sgCHAC1 #2
		82848	50673	32702
		87643	49397	32691
		74892	61714	38563
	H2009 - Dead Cells/mm2/% Conluence
	Time (h)	sgControl - 200μM			sgControl - 0μM			sgCHAC1 #1 - 200μM			sgCHAC1 #1 - 0μM			sgCHAC1 #2 - 200μM			sgCHAC1 #2 - 0μM
	0	99.64	30.04	56.03	19.91	10.41	19.95	19.41	28.43	85.86	27.7	26.97	21.08	20.35	26.77	74.17	23.66	20.52	16.15
	4	77.82	28.35	55.51	19.98	9.55	18.43	12.36	24.87	81.02	27.13	21.71	14.12	19.43	29.91	68.77	20.81	17.68	15.19
	8	82.83	22.89	57.61	19.86	9.68	20.93	14.77	29.26	86.79	26.97	18.15	16.77	19.02	31.71	75.2	21.99	14.27	14.95
	12	75.54	18.71	61.46	21.89	8.56	22.03	11.68	31.5	101.47	33.83	19.52	17.83	22.43	22.88	84.29	28.93	15.64	15.56
	16	81.42	14.52	58.31	20.33	7.87	23.55	12.98	31.49	97.04	28.85	18.8	18.19	17.94	25.24	76.2	27.5	15.88	14
	20	66.57	15.8	43.14	52.47	49.54	70.83	14.14	27.59	92.51	29.53	20.2	16.84	15.66	23.3	70.46	26.24	19.8	13.26
	24	61.7	15.22	40.59	593.74	807.63	924.31	11.71	21.08	80.67	25.51	19.34	17.2	16.36	17.93	56.87	21.18	15.3	13.14
	28	54.85	16.35	41.76	1902.52	2154.47	2313.28	13.32	20.35	63.05	26.92	25.86	21.67	15.84	18	57.63	21.2	18.04	18.28
	32	58.49	22.06	38.08	2998.52	3180.83	3125.49	13.64	20.35	45.99	33.89	38.4	35.63	16.16	19.08	45.79	28.96	27.28	26.51
	36	66.88	24.91	36.45	3607.15	3661.75	3607.75	12.42	23.93	37.58	48.02	56.86	57.31	17.94	17.55	38.7	41.57	45	48.69
	40	63.79	30.79	40.14	3803.16	3879.39	3709.09	16.11	25.04	33.24	77.19	102.96	105.01	20.03	16.83	34.45	69.85	85.01	91.27
	44	66.86	36.24	42.96	3802.85	3852.48	3623.68	19.67	26.09	34.03	129.81	172.09	198.8	24.24	18.45	37.21	104.15	165.26	172.38
	48	87.33	51.78	50.76	3653.75	3763.28	3594.13	20.67	25.08	36.28	223.66	312.47	398.37	24.77	22.84	34.51	185.42	321.03	323.66
	H2009 - AUC
		sgControl	sgCHAC1 #1	sgCHAC1 #2
		74717	2453	2068
		78034	2734	2440
		77066	2916	2453
	PC9 - Dead Cells/mm2/% Conluence
	Time (h)	sgControl - 200μM			sgControl - 0μM			sgCHAC1 #1 - 200μM			sgCHAC1 #1 - 0μM			sgCHAC1 #2 - 200μM			sgCHAC1 #2 - 0μM
	0	19.66	23.93	16.59	10.01	14.46	8.6	23.45	14.09	15.98	5.49	12.56	9.64	14.41	16.34	23.97	6.48	1.33	4.52
	4	20.17	23.4	15.52	10.82	11.14	7.33	19.66	9.49	19.83	8.17	11.74	9.38	16.43	14.12	17.09	6.64	2.97	4.58
	8	16.13	21.57	14.58	9.39	13.02	6.66	22.39	11.74	16.3	7.97	11.29	8.44	14.37	16.81	12.01	11.95	3.61	6.65
	12	14.67	23.01	13.48	16.66	16.47	10.11	18.13	8.69	14.85	8.91	12.93	10.57	15.91	23.66	10.29	14.99	6.43	11.51
	16	17.89	22.37	13.14	67.81	53.22	61.51	12.79	11.98	14.67	15.52	22.19	15.57	10.62	33.25	13.54	23.95	25.45	31.77
	20	20.22	24.63	14.53	298.54	229.01	271.63	21.94	12.66	13.77	28.15	36.39	25.28	14.72	33.75	20.15	35.52	44.25	50.21
	24	31	38.4	20.34	815.31	697.09	767.58	33.68	16.84	18.31	49.16	50.99	33.08	25.35	30.62	36.62	49	64.46	69.39
	28	43.58	53.4	30.86	1128.39	1085.95	1128.81	47.81	28.51	24.93	56.04	74.17	47.28	60.09	51.83	77.41	82.66	96.58	96.84
	32	63.71	77.38	40.37	1223.55	1219.28	1214.8	65.25	33.97	32.94	85.88	140.27	86.13	89.79	82.95	132.44	140.77	173.31	166.81
	36	93.43	108.2	49.93	1253.89	1287.02	1271.06	98.55	50.03	42.72	183.51	303.78	226.52	127.78	114.2	193.03	287.17	391.36	380
	40	115.71	129.79	66.67	1310.77	1332.72	1297.68	140.25	54.22	56.11	399.77	597.16	501.09	153.79	166.13	254.41	594.74	729.89	742.99
	44	147.82	162.83	80.11	1334.23	1362.33	1334.39	172.71	65.79	61.39	723.47	914.43	840.17	201.52	231.65	348.22	955.3	1055.85	1074.01
	48	182.33	190.75	101.23	1397.96	1411.05	1356.43	222.62	75.7	77.83	1002.96	1134.86	1102.55	244.61	272.49	435.95	1171.1	1252.11	1249.15
	PC9 - AUC
		sgControl	sgCHAC1 #1	sgCHAC1 #2
		32693	8283	11186
		32080	10996	12884
		32216	9438	13046
Panel e
		sgControl				sgCHAC1				sgCHAC1 + CHAC1				sgCHAC1 + MitoCHAC1
	200μM Cys2	3.76	5.42	3.67	3.48	8.8	6.69	8.48	5.03	4.96	5.23	4.28	7.91	2.29	3.6	2.29	1.25
	0μM Cys2	85.23	74.69	94.86	114.36	48.56	39.46	27.77	42.78	68.15	135.45	116.89		133.12	209.84	151.13
Panel f
	H1299 - Dead Cells/mm2/% Conluence
	Time (h)	sgControl - DMSO - 200μM		sgControl - DMSO - 0μM			sgControl - 10μM Erastin		sgControl - 3μM RSL3		sgCHAC1 - DMSO - 200μM		sgCHAC1 - DMSO - 0μM			sgCHAC1 - 10μM Erastin		sgCHAC1 - 3μM RSL3
	0	1.26	16.75	9.72	21.86	8.72	3.93	10.82	1.71	9.49	12.77	2.96	10.42	3.16	2.56	18.87	8.17	4.17	13.36
	6	3.91	41.47	16.13	26.19	11.78	8.66	21.69	315.69	318.35	11.9	5.21	13.23	12.78	7.39	15.19	31.79	357.44	438.49
	12	5.87	22.73	108.15	188.19	149.44	161.54	173.08	524.81	541.04	7.21	3.57	22.86	38.24	16.93	39.84	62.5	584.03	682.93
	18	8.52	20.46	1437.97	1729.45	1205.99	1948.21	2169.35	646.62	696.69	5.68	0	76.81	161.95	122.81	277.78	228.13	713.98	873.97
	24	11.96	7.76	1868.32	2199.65	1356.16	2612.5	2948.33	646.43	735.51	5.72	1.77	425.53	485.07	366.35	854.17	819.34	707.63	870.97
	30	8.65	5.91	1702.21	1947.02	1318.49	2131.12	2478.48	607.88	677.36	8.38	2.14	611.51	871.95	643.57	1259.54	1234.25	654.96	818.75
	36	11.08	6.25	1979.17	2119.35	1312.9	1861.67	2305.92	606.21	703.23	10.24	3.03	847.66	1102.17	919.92	1675.78	1476.56	648.08	814.52
	42	7.51	7.13	1792.64	1825.81	1209.42	1353.33	1677.36	626.62	696.77	8.93	2.67	1122	1131.47	1079.92	1720.7	1530.74	673.83	780.24
	48	6.55	5.95	1605.47	1622.64	1131.49	937.93	1250	631.49	660.47	3.27	2.39	1201.68	1283.78	1224.14	1708	1458.68	673.39	785.12
	H1299 - AUC	sgControl			sgCHAC1
	200μM Cys2 + DMSO	368.4	738.4		396.5	126.4
	0μM Cys2 + DMSO	58273	65147	42806	22354	26683	22621
	10μM Erastin	63288	74428		40239	36700
	3μM RSL3	25745	28244		28072	34075
	H2009 - Dead Cells/mm2/% Conluence
	Time (h)	sgControl - DMSO - 200μM		sgControl - DMSO - 0μM		sgControl - 10μM Erastin		sgControl - 3μM RSL3		sgCHAC1 - DMSO - 200μM		sgCHAC1 - DMSO - 0μM		sgCHAC1 - 10μM Erastin		sgCHAC1 - 3μM RSL3
	0	136.9	181.28	218.95	161.6	204.89	132.69	212.56	155.9	177.33	199.87	122.92	123.02	195.33	149.2	155.7	153.13
	4	79.4	89.77	136.43	100.99	144.52	71.36	289.47	207.5	89.81	92.26	56.23	80.37	148.91	104.39	404.6	418.79
	8	53	59.76	105.92	86.48	128.59	54.13	610.9	561.95	64.81	59.31	49.39	59.42	141.22	106.54	817.73	817.17
	12	44.77	53.97	100.52	79.28	134.46	60.47	848.02	749.98	49.28	44.86	96.17	91.37	198.14	171.81	1060.38	1008.73
	16	47.93	49.11	92.14	73.99	898.5	722.22	964.81	890.37	43.52	48.25	267.91	212.87	525.73	472.19	1219.35	1139.62
	20	29.31	46.07	126.48	86.84	2129.46	2024.53	1060.32	961.02	38.9	33.08	429.85	398.41	1199.03	1193.55	1399.57	1300.16
	24	19.59	30.17	447.71	367.02	2463.32	2431.78	1153.9	1012.81	27.75	23.7	574.66	574.79	1755.05	1831.08	1526.17	1403.61
	28	16.93	26.62	1518.47	1417.23	2736.05	2734.63	1197.44	1029.19	16.76	18.54	669.04	736.52	2185.17	2330.18	1653.04	1548.99
	32	15.02	23.31	2150.91	2076.37	2903.1	2907.44	1158.94	977.08	17.92	16.17	784.01	849.75	2434.9	2588.03	1670.27	1561.7
	36	14.98	23.75	2464.96	2345.77	3260.9	3270.34	1190.79	1000.73	20.58	16.12	830.21	962.96	2690.36	2771.32	1603.28	1566.59
	40	16.02	22.64	2610.02	2460.97	3462.68	3471.67	1175.11	1010.24	18.18	15.52	915.11	1020.09	2864.04	3028.84	1557.81	1540.27
	H2009 AUC	sgControl		sgCHAC1
	200μM Cys2 + DMSO	1590	2018	1868	1840
	0μM Cys2 + DMSO	34232	31781	17106	18152
	10μM Erastin	66531	64316	51233	52632
	3μM RSL3	36674	31895	48845	46448
	PC9 - Dead Cells/mm2/% Conluence
	Time (h)	sgControl - DMSO - 200μM		sgControl - DMSO - 0μM		sgControl - 10μM Erastin		sgControl - 3μM RSL3		sgCHAC1 - DMSO - 200μM		sgCHAC1 - DMSO - 0μM			sgCHAC1 - 10μM Erastin		sgCHAC1 - 3μM RSL3
	0	9.62	6.1	0	25	17.86	17.44	100.66	60.07	9.26	4.9	26.73	6.25	3.33	0	29.76	18.57	15.52
	6	5.32	3.91	0	5.68	9.74	15.15	18.76	11.19	10.42	1.22	20.39	9.62	2.31	7.14	13.39	21.03	12.55
	12	5.81	10.42	13.64	0	25.32	41.67	30.58	18.25	6.1	16.3	35.98	23.33	5.26	39.86	38.89	30.51	12.82
	18	5.32	5.26	130	43.1	221.15	169.49	38.58	22.99	4.95	9.35	41.37	32.47	36.93	125	147.73	48.16	31.85
	24	4.55	2.36	230.77	137.93	398.03	271.19	58.53	34.93	2.12	11.16	57.11	62.5	80.36	227.94	244.19	103.79	63.93
	30	0	4.39	308.33	166.67	434.52	345.24	42.77	25.52	4.07	5.95	58.69	78.77	106.77	266.23	355.56	137.5	95.86
	36	3.47	2.34	298.51	205.88	494.25	406.72	74.08	44.21	10.08	4.24	70.48	89.29	140.78	297.62	293.48	242.06	174.45
	42	12.1	6.47	332.09	226.19	452.78	406.78	112.49	67.14	12.4	11.68	98.85	134.92	170	297.06	275.51	319.26	258.09
	48	11.54	15.09	346.15	231.25	557.23	513.89	172.77	103.09	34.09	19.74	84.06	180.33	216.84	313.22	313.95	349.63	314.34
	PC9 - AUC	sgControl		sgCHAC1
	200μM Cys2 + DMSO	282.9	274.5	430.9	433.3
	0μM Cys2 + DMSO	8918	5481	2630	3145	3915
	10μM Erastin	13940	11531	8505	9244
	3μM RSL3	3075	1835	6518	4887
Panel g
	H1299 - Dead Cells/mm2/% Conluence
	Time (Hours)	200μM Cys2 - DMSO			200μM Cys2 - 0.5μM Rotenone			200μM Cys2 - 1μM Myxothiazol			0μM Cys2 - DMSO			0μM Cys2 - 0.5μM Rotenone			0μM Cys2 - 1μM Myxothiazol
	0	18.02	9.11	17.33	8.64	5.61	9.47	9.4	4.65	12.05	9.85	20.18	17.97	3.63	6.55	9.56	6.9	12.93	8.43
	6	16.6	8.87	15.41	7.9	5.26	9.74	9.62	3.84	15.01	9.98	18.37	20.9	5.39	6.26	9.22	4.42	9.41	15.31
	12	12.12	7.05	13.42	7.42	6.69	11.45	9.34	4.12	16.09	9.69	16.93	21.97	6.06	7.47	10.84	4.74	8.85	15.02
	18	10.35	6.99	9.78	9.01	9.02	11.71	8.4	3.28	13.66	225.21	397.61	496.66	15.11	20.42	23.91	3.78	9.03	14.55
	24	9.98	7.49	10.15	10.69	15.76	14.61	9.15	5.53	14.74	648.38	748.14	659.36	189.67	146.6	240.73	3.08	8.98	12.99
	30	8.06	6.53	8.01	16.89	13.99	19.99	7.52	5.55	15.57	724.35	725.12	674.33	465.06	461.1	522.88	5.02	9.71	14.07
	36	7.03	5.62	7.93	21.21	22.18	24.79	7.89	7.51	13.35	768.71	768.84	698.11	583.37	580.14	617.83	6.09	10.11	13.7
	42	4.6	5.3	5.19	31.07	29.86	25.86	8.37	8.42	12.07	799.97	796.9	677.73	654.13	621.72	658.73	9.52	12.05	18.85
	48	2.27	4.02	5.07	34.59	34.91	31.29	8.82	7.64	14.17	833.47	809.72	669.58	690.87	641.56	676.69	15.57	15.03	25.37
	H1299 - AUC
		DMSO	0.5μM Rotenone	1μM Myxothiazol
		21648	13596	287.3
		23321	13007	492.7
		21557	14564	728.3
	H2009 - Dead Cells/mm2/% Conluence
	Time (Hours)	200μM Cys2 - DMSO			200μM Cys2 - 0.5μM Rotenone			200μM Cys2 - 1μM Myxothiazol			0μM Cys2 - DMSO			0μM Cys2 - 0.5μM Rotenone			0μM Cys2 - 1μM Myxothiazol
	0	6.04	3.89	13.89	0.9	2.58	9.52	8.39	18.67	6.28	1.99	4.82	7.92	17.05	10.58	2.9	3.09	12.58	8.88
	6	3.4	4.01	12.24	3.54	5.1	11.86	10.57	21.1	11.46	1.78	5.29	11.06	16.47	10.91	2.88	7.62	11.65	11.78
	12	2.74	3.69	14.63	5.35	7.84	14.47	14.61	21.41	11.94	3.85	7.67	13.19	19.98	12.25	5.07	5.94	14.8	13.31
	18	4.22	3.18	12.02	7.95	11.85	17.43	16.43	19.69	17.26	11.96	18.91	20.43	22.82	17.14	9.8	6.36	16.53	13.3
	24	3.25	5.85	13.38	20.54	17.51	27.11	15.45	24.01	21.99	71	77.73	75.6	58.79	36.17	22.94	6.19	19	20.58
	30	3.11	6.32	11.66	26.94	30.65	34.9	21.81	26.27	24.66	135.28	145.61	128.71	85.03	74.54	72.68	10.52	26.75	25.87
	36	5.54	5.09	13.59	37.38	43.24	48.47	27.7	35.25	33.57	219.96	261.3	193.52	155.2	136.38	138.32	30.6	37.87	34.98
	42	6.38	7.95	16.49	54.26	60.74	66.05	35.8	42.67	51.1	387.3	419.7	378.03	259.9	213.46	204.96	74.49	70.55	64.7
	48	6.6	12.98	15.01	72.4	74.41	88.28	54.91	56.26	59.57	589.44	601.26	575.29	345.82	299.02	305.08	133.64	106.14	106.3
	H2009 - AUC
		DMSO	0.5μM Rotenone	1μM Myxothiazol
		6761	4798	1261
		7436	3934	1539
		6673	3664	1453

## Sheet: Supplementary Figure #1
Panel a
	Time (Hours)	A549 - 200μM			A549 - 0μM			H322 - 200μM			H322 - 0μM			H1299 - 200μM			H1299 - 0μM			H1792 - 200μM			H1792 - 0μM			H1975 - 200μM			H1975 - 0μM			H2009 - 200μM			H2009 - 0μM			PC9 - 200μM			PC9 - 0μM
	0	28.08	13.59	25.65	5.24	9.46	8.02	32.85	28.67	41.58	30.92	34.96	54.28	41.7	23.74	29.61	21.11	12.18	21.06	11.35	20.91	20.25	21.39	12.69	19.26	25.33	28.36	28.48	37.01	51.12	57.45	12.03	6.35	11.24	10.19	13.08	10.7	1.16	2.06	1.16	5.85	5.97	7.71
	6	21.69	11.49	22.06	5.32	6.77	5.75	31.67	23.46	41.26	25.3	32.95	49.32	35.72	30.62	15.26	10.84	8.88	10.69	8.82	20.15	15.22	10.25	11.17	14.17	20.37	26.13	25.14	27.67	42.8	48.69	12.08	8.47	13.3	11.28	11.79	7.55	1.91	0.87	1.86	5.96	3.63	4.55
	12	16.51	8.77	15.35	3.22	8.17	6.6	18.78	16.63	33.83	22.57	31.88	38.55	31.24	20.77	7.29	7.82	6.22	9.03	8.49	20.12	11.98	10.06	7.19	8.26	17.6	15.67	21.95	24.87	37	40.03	10.83	18.82	7.85	6.76	9.43	6.7	4.04	0.75	1.64	4.56	5.84	3.16
	18	14.15	6.32	13.33	16.1	31.14	22.26	15.6	13.52	25.82	25.34	42.18	52.22	23.16	17.17	9.1	8.58	8.13	12.49	8.35	17.71	11.48	10.29	8.86	7.16	12.68	13.96	15.01	24.6	40.85	40.31	5.29	11.4	8.72	6.98	10.62	9.23	2.56	1.13	1.96	7.18	11.49	7.94
	24	6.21	4.06	6.59	66.56	115.89	91.38	13.62	23.35	18.36	84.61	100.51	99.85	10.7	6.19	7.99	50.26	52.96	85.41	7.95	19.4	10.48	11.8	11.13	9.07	14.84	14.37	16.82	96.76	94.93	106.53	7.34	11.11	9.07	24.17	21.38	30.56	3.69	2.43	1.58	65.18	71.14	74.21
	30	11.08	4.1	10.09	399.48	480.43	497.41	15.54	14.3	18.34	280.54	308.9	255.29	12.65	12.41	4.96	415.91	420.48	299.91	7.94	17.22	10.59	14.44	15.62	10.5	13.74	12.3	15.89	298.73	189.7	257.85	11.44	14.13	14.61	152.97	175.46	110.39	2.93	3.95	2.8	141.75	129.15	138.3
	36	3.84	3.25	5.6	734.53	680.31	603.21	9.37	14.97	13.35	551.33	508.59	536.89	8.22	8.64	3.83	492.28	614.22	431.72	8.76	17.4	12.43	17.33	17.9	12.73	12.48	9.87	14.46	472.38	261.26	419.42	11.59	15.98	17.99	625.15	662.05	521.05	3.73	4.06	4.28	179.58	154.62	177.09
	42	6.02	2.24	6.29	810.07	728.5	733.65	9.79	12.31	14.82	612.3	524.73	538.91	11.54	5.98	4.14	583.51	595.47	487.04	8.63	15.99	12.47	21.11	19.91	17.65	12.93	8.36	11.26	517.5	296.89	456.53	20.14	23.56	24.82	997.32	802.36	746.13	4.59	5.87	5.73	204.39	171.41	189.94
	48	8.47	3.53	6.94	820.71	789.47	773.6	9.36	8.79	13.8	658.09	587.04	545.54	10.32	5.11	4.86	699.45	647.26	527.02	10.24	15.68	14.29	27.31	24.79	23.36	11.87	7.71	14.23	521.51	346.91	486.21	28.77	31.72	31.51	1103.24	947.52	858.78	7.09	8.38	7.63	233.82	175.65	196.03
Panel b
	AUC of Dead Cells/mm2/% Conluence plots in panel a
	Cell Line	200uM Cys2			0uM Cys2
	A549	586.7	292.7	573.6	14690	14704	14106
	H322	812.9	823.6	1161	11679	11164	11226
	H1299	955.4	697.2	418.8	11577	12216	9662
	H1792	418.4	877.7	611.5	717.8	663.1	605.1
	H1975	739.4	712.2	851.3	10451	6975	9847
	H2009	594.7	735	706.4	14288	13040	11198
	PC9	165.5	145.7	145.5	4371	3829	4182
Panel c
	Dead Cells/mm2/% Conluence
		Time (h)	DMSO - 200μM		DMSO - 0μM		1μM Fer-1 - 200μM		1μM Fer-1 - 0μM		20μM Z-VAD-FMK - 200μM		20μM Z-VAD-FMK - 0μM		250nM CsA - 200μM		250nM CsA - 0μM
		0	136.9	181.28	218.95	161.6	131.96	192.67	168.48	214.08	157.97	129.48	139.71	187.3	102.85	146.07	152.32	123.92
		4	79.4	89.77	136.43	100.99	68.66	92.61	106.37	121.85	100.66	68.03	88.5	103.88	51.72	65.97	87.69	46.68
		8	53	59.76	105.92	86.48	45.76	64.24	92.07	99.27	80.77	50.22	67.54	90.12	38.97	46.98	73.93	28.3
		12	44.77	53.97	100.52	79.28	39.66	57.21	90.24	92.47	73.22	47.99	66.07	85.64	33.84	49.89	66.41	24.65
		16	47.93	49.11	92.14	73.99	41.25	62.17	93.38	91.02	68.27	43.34	70.42	81.94	26.57	40.4	81.24	28.52
		20	29.31	46.07	126.48	86.84	33.69	31.23	91.16	78.24	39.89	26.12	125.07	196.31	18.42	23.4	112.36	76.1
		24	19.59	30.17	447.71	367.02	28.73	24.43	56.68	68.41	26.48	17.82	946.48	1060.81	18.26	19.56	552.75	523.18
		28	16.93	26.62	1518.47	1417.23	21.65	20.14	38.63	54.69	17.67	14.65	1955.39	1927.91	16.35	16.92	1714.21	1743.29
		32	15.02	23.31	2150.91	2076.37	19.8	19.79	33.21	47.59	15.79	10.2	2307.87	2298.81	14.46	15.69	2282.63	2333.84
		36	14.98	23.75	2464.96	2345.77	20.13	18.43	27.45	43.56	12.67	8.42	2493.49	2494.97	16.46	16.7	2475.08	2543.35
		40	16.02	22.64	2610.02	2460.97	20.5	20.03	26.4	42.37	9.82	7.74	2619.38	2724.81	18.59	15.81	2635.38	2738.26
		44	19.49	22.53	2679.28	2599.8	23.23	22.3	30.24	44.36	9.26	6.39	2698.04	2734.03	22.15	16.37	2740.43	2854.71
		48	24.97	23.62	2739.1	2665.37	28.37	23.96	35.1	46.26	9.54	6.75	2734.72	2766.52	25.74	19.92	2820.31	2905.93
	AUC
		200μM Cys2		0μM Cys2
	DMSO	1750	2201	55647	52433
	1μM Ferrostatin-1	1773	2164	3150	3656
	20μM Z-VAD-FMK	2153	1476	59502	61105
	250nM Cyclosporin A	1360	1643	57234	57823
Panel d
		200μM Cys2	0μM Cys2	0μM Cys2 + Assay in 200μM Cys2
		79.88	63.67	77.68
		83.09	70.07	77.33
		102.92	54.5	87.8
		108.84	76.75	71.68
Panel e
		200μM Cys2	0μM Cys2	0μM Cys2 + Assay in 200μM Cys2
		131.58	66.66	138.95
		134.67	76.75	143.16
		156.97	80.15	142.68
		150.86	79.09	124.25
Panel f
		PBS			25μM tbHP
	A549	0.983	0.99	1.026	1.67	1.645	1.674
	H1299	1	1.001	0.999	1.45	1.443	1.463
	H2009	0.993	1.003	1.003	3.495	3.516	3.451
	PC9	0.997	1.011	0.991	1.872	1.881	1.888
Panel g
		DMSO	25μM Menadione
		1.005	1.725
		1.01	1.745
		0.985	1.754
Panel h
		PBS			20μM H2O2
	A549	0.99	0.989	1.023	3.721	3.766	3.659
	H1299	0.995	0.994	1.012	1.148	1.152	1.157
	H2009	0.984	0.992	1.025	1.62	1.617	1.555
	PC9	1.002	1	0.998	1.475	1.496	1.511
Panel i
		Vector	SOD2
		0.89	0.334
		1.065	0.349
		1.045	0.318
Panel j		PBS			25μM H2O2
	Vector	0.991	1	1.01	1.553	1.588	1.569
	MitoCatalase	0.992	1.002	1.006	1.022	1.027	1.064

## Sheet: Supplementary Figure #2
Panel a
Panel b
Panel c
Panel d
	Time (Hours)	0μM Cys2			100μM DFO			shNFS1			shISCU
	0	99.6	101.7	99.6	103.9	98.7	98	104.2	97.8	98.5	98.3	99.2	102.6
	8	124.7	111.3	118.7	88.6	84.4	84.7	88.2	85.4	89.8	77.3	77.7	81.1
	16	89.4	97.5	89	55.4	52.1	52.4	39.3	37.3	37.6	29.9	30.2	31.6
	24	82.3	84.8	82.7	45.5	43.1	43.2	42.9	40.4	40.6	31.2	30.3	31.7
Panel e
	Time (Hours)	Complex I-III			Complex II-III
	0	112.8	89.9	97.3	130.6	84.2	85.2
	24	95.3	94.8	91.8	107.3	94.5	87.6
	48	75.9	60.3	57.6	75.5	62	46.9
	72	57.7	53.8	49.1	67.4	57.2	48.4
	96	52.2	40.6	41.2	67.4	34.6	33.3

## Sheet: Supplementary Figure #3
Panel b
Panel c
		sgControl - 200μM Cys2	sgControl - 0μM Cys2	sgCHAC1 - 200μM Cys2	sgCHAC1 - 0μM Cys2
		0.913	1.733	0.929	0.6
		1.315	2.759	1.106	0.724
		1.291	1.865	0.877	0.626
		1.145	2.301	0.859	0.63
		0.912	2.506	0.673	0.787
		1.33	2.027	0.715	0.569
		1.178	2.106	0.516	0.652
		1.154	2.097	0.418	0.665
		1.117	1.176	0.712	0.717
		1.114	1.355	0.65	0.606
		2.298	0.895	0.892	0.458
		1.069	1.726	0.424	0.714
		1.698	1.975	0.448	0.65
		1.192	1.928	0.632	0.516
		1.182	2.005	0.379	0.597
		0.999	2.77	0.377	0.572
		0.923	2.933	0.423	0.633
		1.169	2.551	1.019	0.694
		1.071	1.921	1.079	0.765
		1.014	2.126	1.129	0.629
		0.894	2.679	0.873	0.777
		0.92	2.214	1.067	0.756
		0.99	1.896	1.053	0.847
		1.112	1.804	0.994	0.684
		1.12	1.751	0.979	0.688
		1.124	1.367	1.072	0.547
		1.018	1.206	0.636	0.545
		1.1	1.681	0.501	0.642
		0.995		0.521	0.608
		1.039		0.659	0.536
		1.164		0.529	0.5
		1.257		0.243	0.445
		1.173		0.613	0.572
		1.123			0.631
		1.086			0.696
		1.288			0.433
		1.205			0.359
		1.124			0.429
		1.055			0.414
		1.176			0.515
		1.276			0.464
		1.084			0.602
		0.927			0.584
		0.989			0.905
		0.982			0.52
		0.862
		1.17
		1.28
		1.006
		0.698
		0.765
		0.746
		0.974
		0.963
		1.115
		1.416
		0.815
		1.266
		0.821
		0.553
		1.04
		0.775
		0.652
		0.662
		0.464
		0.427
		0.407
		0.737
		1.154
		0.777
		1.023
		0.61
		0.726
		0.652
		0.847
		0.751
		0.535
		0.581
		0.417
Panel e
		200μM Cys2	0μM Cys2
		0.1	0.23
		0.22	0.18
		0.13	0.26
		0.14	0.44
		0.15	0.46
		0.12	0.45
		0.22	0.26
		0.11	0.25
		0.16	0.21
		0.14	0.47
		0.19	0.3
		0.21	0.29
		0.22	0.18
		0.32	0.26
		0.27	0.3
		0.17	0.48
		0.27	0.41
		0.08	0.33
		0.36	0.23
		0.19	0.27
		0.31	0.18
		0.13	0.19
		0.14	0.31
		0.18	0.24
		0.16	0.28
		0.06	0.39
			0.68
			0.16
			0.23
			0.29
			0.17
			0.21
Panel f
		200μM Cys2	0μM Cys2
		0.679	0.405
		1.103	0.37
		1.305	0.565
		1.146	1.227
		1.224	1.129
		1.109	1.692
		1.09	2.554
		1.293	2.523
		1.091	1.916
		1.135	1.661
		1.012	1.146
		1.262	1.958
		1.008	1.243
		1.197	0.84
		1.296	1.031
		1.267	1.868
		0.562	2.525
		0.286	1.388
		0.415	1.887
		1.005	1.628
		0.898	1.529
		0.371	1.752
		0.931	1.253
		0.298	0.821
		0.556	0.806
		0.368	1.13
		0.976	1.544
		0.883	1.517
		1.092	0.791
		1.288	1.432
		1.235	0.502
		1.483	0.581
		1.216	0.607
		1.02	0.606
		0.909	1.252
		1.228	1.484
		1.71	1.307
		0.995	1.279
		0.699	2.885
		0.929	1.547
		1.034	1.565
		1.28	1.497
		1.28	1.65
		1.25	2.554
		1.459	1.901
		0.892	1.646
		0.8	0.847
		1.132	1.363
		0.826	0.651
		0.949	1.711
		1.299	1.636
		1.447	1.781
		1.203	1.312
		0.76	1.976
		0.909	1.514
		0.577	2.632
		0.349	2.24
			1.404
			2.307
			1.665
			2.23
			1.281
			0.711
			1.52
			1.446
			1.738
			1.398
			1.449
			1.726
			2.07
			1.718
			1.357
Panel h
		200μM Cys2	0μM Cys2
		0.21	0.15
		0.11	0.12
		0.13	0.18
		0.23	0.13
		0.16	0.36
		0.22	0.38
		0.22	0.41
		0.07	0.3
		0.1	0.19
		0.06	0.41
		0.31	0.28
		0.18	0.33
		0.22	0.12
		0.15	0.23
		0.18	0.23
		0.24	0.22
		0.12	0.3
		0.11	0.13
		0.23	0.24
		0.09	0.12
		0.15	0.11
		0.15	0.36
		0.24	0.28
		0.14	0.27
		0.13	0.16
		0.09	0.24
		0.32	0.22
		0.29	0.31
		0.22	0.29
		0.28	0.29
		0.26	0.2
		0.23	0.13
		0.28	0.12
		0.32	0.17
		0.32	0.3
		0.27	0.22
		0.29	0.31
		0.22	0.31
		0.21	0.38
		0.23	0.24
		0.14	0.19
		0.22	0.28
		0.16	0.19
		0.27	0.26
		0.24	0.28
		0.3	0.16
		0.18	0.21
		0.32	0.45
		0.29	0.23
		0.25	0.32
		0.25	0.24
		0.27	0.13
		0.28	0.33
		0.16	0.33
		0.22	0.19
		0.06	0.24
		0.09	0.33
			0.31
			0.37
			0.3
			0.36
			0.25
			0.16
			0.35
			0.35
			0.36
			0.27
			0.15
			0.19
			0.42
			0.53
			0.33

## Sheet: Supplementary Figure #4
Panel a
Panel b
	A549	sgControl			sgCHAC1 #1			sgCHAC1 #2
	200μM Cys2	1.266	1.32	1.361	1.418	1.382	1.416	1.355	1.473	1.513
	0μM Cys2	1.352	1.477	1.58	0.934	0.963	1.013	1.004	1.043	1.157
	H1299	sgControl			sgCHAC1 #1			sgCHAC1 #2
	200μM Cys2	1.04	0.97	0.96	0.83	0.81	0.82	0.9	0.85	0.83
	0μM Cys2	0.96	1	0.98	0.65	0.67	0.66	0.74	0.72	0.75
	H2009	sgControl			sgCHAC1 #1			sgCHAC1 #2
	200μM Cys2	0.814	0.852	0.829	0.86	0.858	0.872	0.945	0.957	0.968
	0μM Cys2	0.898	0.898	0.917	0.798	0.804	0.815	0.9	0.911	0.942
	PC9	sgControl			sgCHAC1 #1			sgCHAC1 #2
	200μM Cys2	1.378	1.231	1.394	1.319	1.322	1.342	1.214	1.294	1.239
	0μM Cys2	1.222	1.344	1.281	0.972	0.972	0.856	0.989	1.164	0.983
Panel c
	A549	sgControl				sgCHAC1 #1				sgCHAC1 #2
	200μM Cys2	85.96	92.73	103.63		99.71	104.97	113.52		106.92	122.24	115.92
	0μM Cys2	110.47	111.03	120.15		63.12	68.65	67.34		74.77	67.33	70.44
	H1299	sgControl				sgCHAC1 #1				sgCHAC1 #2
	200μM Cys2	162.71	190.2	165.64	199.16	199.63	187.54	198.82	176.69	200.53	213.74	208.12	204.21
	0μM Cys2	194.78	198.07	193.08		174.6	159.03	155.72	146.89	164.21	179.79	179.46	170.73
	H2009	sgControl				sgCHAC1 #1				sgCHAC1 #2
	200μM Cys2	102.4	140.7	129.8	115.77	119.35	136.46	126.68		101.2	103.67	114.18	97.12
	0μM Cys2	117.2	100.26	104.7		98.98	101.93	92.44	77.34	73.27	86.17	78.16
	PC9	sgControl				sgCHAC1 #1				sgCHAC1 #2
	200μM Cys2	82.15	82.96	84.6		88.62	92.91	93.74	92.75	79.12	77.41	74.35
	0μM Cys2	87.59	85.49	84.55		69.97	73.55	71.07	60.73	60.32	58.43	59.78
Panel d
	A549	sgControl				sgCHAC1 #1				sgCHAC1 #2
	200μM Cys2	60.86	63.35	72.56		68.15	71.61	80.3		79.73	72.5	83.49
	0μM Cys2	81.43	78.45	79.96		67.14	72.26	68.19		68.28	72.44	69.14
	H1299	sgControl				sgCHAC1 #1				sgCHAC1 #2
	200μM Cys2	164.01	163.07	145.15		195.39	215.11	200.42		134.33	143.96	139.76	140.07
	0μM Cys2	212.04	172.62	169.84		173.76	152.88	142.26	149.7	113.65	114.11	114.5	110.3
	H2009	sgControl				sgCHAC1 #1				sgCHAC1 #2
	200μM Cys2	122.44	175.65	166.69	149.42	160.93	183.49	166.21		139.15	156.91	153.33	132.95
	0μM Cys2	152.16	133.17	133.55		132.92	133.38	119.44	97.12	100.08	112.13	97.71
	PC9	sgControl				sgCHAC1 #1				sgCHAC1 #2
	200μM Cys2	65.46	64.11	70.95		65.19	73.78	70.7	75.45	63.79	56.64	54.61
	0μM Cys2	75.12	72	74.76		57.82	59.38	55.04	48.66	48.21	49.42	46

[truncated: 3 more sheets: Supplementary Figure #5, Supplementary Figure #6, Supplementary Figure #7]
